# Supplementary material for: Gestational Age, Newborn Metabolic Markers and Academic Achievement
Source: Int J Environ Res Public Health. 2022 Jan 29;19(3):1549. doi: 10.3390/ijerph19031549 (PMC8834716; doi:10.3390/ijerph19031549)
Supplement: Supplementary file 1 [file ijerph-19-01549-s001.zip]

Archive with 1 entries (1 files):
- ijerph-1514571-supplementary.pdf
